# Supplementary material for: Inflammatory crosstalk impairs phagocytic receptors and aggravates atherosclerosis in clonal hematopoiesis in mice
Source: J Clin Invest. 2024 Nov 12;135(1):e182939. doi: 10.1172/JCI182939 (PMC11684819; doi:10.1172/JCI182939)
Supplement: Supporting data values [file jci-135-182939-s024.xlsx]

## Sheet: Figure 1
	Figure 1
		B: plasma cholesterol levels			C: Lesion area			C: necrotic core area			C: % necrotic core area			D: % cap area			D: % collagen area
		Control	LABVF		Control	LABVF		Control	LABVF		Control	LABVF		Control	LABVF		Control	LABVF
		1024.27	1024.27		57.2235	62.6953		15.9679	22.6297		27.9045	36.0947		9.58386	10.2272		25.0114	22.294
		1036.82	930.588		35.5619	43.3191		7.05582	8.27678		19.8409	19.1066		18.1034	10.3441		39.4481	18.3214
		960.18	959.771		35.7516	75.3468		4.85118	24.8322		13.5691	32.9573		20.6425	15.8915		22.6051	25.522
		1013.77	943.407		39.6612	48.9679		13.091	7.3701		33.0071	15.0509		9.21227	8.32135		19.4573	29.7654
		1035.59	1017.46		69.4259	90.8684		20.1587	43.5832		29.0363	47.9629		12.6959	10.5108		20.6703	24.6148
		969.453	950.089		61.2008	41.9273		16.305	6.03297		26.6418	14.3891		11.8582	14.293		28.5926	22.0619
		975.862	976.408		33.4559	60.4784		7.22273	19.7023		21.5888	32.5774		12.9474	12.7755		33.1171	19.4781
		1081.41	1014.32		41.8314	43.0487		6.31597	8.09802		15.0986	18.8113		13.2516	9.25141		17.7939	19.723
		850.539	948.589		17.7173	36.8884		0.969583	10.5072		5.47253	28.4836		12.2324	6.35433		6.25001	14.9726
		954.452	1007.36		54.9418	56.8182		11.9634	12.2772		21.7747	21.6078		12.745	8.61157		21.0437	25.0783
		1088.91	1049.91		40.1125	83.5803		5.38472	31.2149		13.424	37.3471		12.8152	8.77559		18.4886	17.2607
		1049.5	1111.69		53.5655	65.576		16.4358	17.7951		30.6836	27.1366		12.846	13.1342		24.9387	29.9779
		972.726	994.954		48.6354	64.8984		10.8739	24.2794		22.358	37.4114		15.2676	6.79385		21.9307	25.3066
		1069.41	1051.96		36.5763	60.3469		6.15925	25.781		16.8395	42.7214		9.41667	10.899		13.7522	25.5322
		1118.37	1051.82		38.5288	76.2938		8.10295	26.1278		21.0309	34.2463		13.6335	10.8115		12.1669	24.0574
		E: Mac2 area			F: GFP negative Mac2+ area			F: GFP positive Mac2+ area			F: GFP-Mac2+/Mac2+%			G: NETs+/lesion area%			H: IL-1b fluorescence intensity/lesion area
		Control	LABVF		Control	LABVF		Control	LABVF		Control	LABVF		Control	LABVF		Control	LABVF
		14.1943	16.4171		0.554472	0.581688		13.6398	15.8354		3.90631	3.54318		0.882116	1.87943		0.974353	3.05917
		10.4918	13.4673		0.560147	1.32348		9.93162	12.1438		5.33892	9.82739		0.893248	0		2.10908	0.825711
		14.6847	22.3955		0.279362	1.59005		14.4053	20.8054		1.9024	7.09988		0	2.45246		0.736223	2.67361
		11.4121	13.4842		0.776964	1.26726		10.6351	12.217		6.80826	9.3981		0.085858	2.12405		0.819508	1.19483
		16.8181	27.0377		0.54413	1.0584		16.2739	25.9793		3.23539	3.91453		0	0		0.889181	1.11128
		11.0832	14.9716		1.09375	0.814887		9.98942	14.1567		9.86858	5.44289		0.072716	0		0.974488	1.1389
		15.236	13.7563		0.370172	0.968616		14.8658	12.7876		2.42959	7.04127		0	4.15526		0.85576	1.49145
		16.2753	14.8227		0.388851	1.30246		15.8865	13.5203		2.38921	8.78693		0.670786	0		0.71493	1.14187
		13.0905	13.5922		0.652312	0.644594		12.4382	12.9477		4.98308	4.74236		0	0		0.90751	1.09888
		14.8692	16.8484		0.29638	1.91091		14.5728	14.9375		1.99325	11.3418		0	1.83234		1.19793	0.822742
		10.0764	19.8518		0.449796	0.678776		9.6266	19.1731		4.46386	3.41921		0	0.949652		0.831637	1.10103
		8.73031	14.1285		0.687216	1.16756		8.04309	12.9609		7.87161	8.26385		0.338425	0.381825		1.00899	0.825303
		12.0775	13.2393		0.531144	0.717638		11.5463	12.5216		4.39781	5.42053		0	0		0.980418	2.09102
		12.0373	13.4965		0.489141	1.20699		11.5481	12.2895		4.06355	8.94299		0	0.966742
		18.2188	19.5253		0.334354	0.955962		17.8845	18.5694		1.83521	4.89601		0	4.59154

## Sheet: Figure 2
Figure 2
	B: lesion area					B: necrotic corea area					D: cap area					D: % Collagen area
	Control	LABVF	Control/ll1r1-/-	LABVF/ll1r1-/-		Control	LABVF	Control/ll1r1-/-	LABVF/ll1r1-/-		Control	LABVF	Control/ll1r1-/-	LABVF/ll1r1-/-		Control	LABVF	Control/ll1r1-/-	LABVF/ll1r1-/-
	4.37595	3.56304	5.01343	3.26008		1.53582	0.50786	1.61235	0.505969		30.1869	27.6614	16.0206	20.2286		20.8658	41.5619	33.6778	24.4112
	3.521	7.65569	4.58222	3.14378		0.918274	1.91081	1.30254	0.2884		33.3339	15.8208	19.6974	24.5242		11.6248	25.1918	21.6367	31.7804
	2.91261	4.29107	4.55301	4.59942		0.452334	0.421183	0.94495	1.0846		19.6877	13.998	21.8219	21.5911		18.3798	39.8515	42.6448	27.9935
	3.65003	4.9229	4.27397	6.48484		0.274396	1.27268	0.7093	0.491508		27.6551	18.9427	17.6278	17.8438		42.9787	18.0269	17.9602	27.6425
	2.59184	8.4257	4.36677	6.78784		0.211257	1.34319	1.17087	0.223357		24.8475	18.2537	17.0374	22.5966		23.8892	26.131	28.3896	28.7397
	4.19693	6.55774	5.02623	6.82048		0.621916	1.4157	1.06115	1.49894		27.2257	18.8209	20.9841	17.2416		28.3336	22.5113	27.1327	24.365
	3.55465	3.90121	4.05415	2.99082		0.433889	1.14456	0.71451	0.432611		29.3471	19.9228	17.9872	26.4345		23.5343	19.4081	15.952	18.219
	3.7886	8.03262	3.82545	5.24714		0.745829	1.84118	0.244678	1.34616		27.4157	17.4004	24.2853	18.545		37.3696	19.3449	29.2877	27.7219
	2.9054	5.38025	4.16847	5.68151		0.295131	0.898071	0.36595	1.57202		22.2029	17.9589	14.3647	24.5984		20.6962	31.5655	28.2923	25.529
	3.39062	6.49177	3.63084	3.14033		0.480412	1.7091	0.608081	0.649248		29.5956	15.2856	16.7807	24.2724		41.8379	40.7804	30.6676	33.1856
	3.85825	4.16337	4.04344	4.89331		0.967826	0.752955	0.654483	1.05607		26.4987	20.2611	17.9858	20.5431		22.0093	30.0609	21.7768	39.3879
	3.536	5.11239	5.37205	6.37133		0.472992	1.32251	2.27259	1.4942		18.8722	16.7968	15.5766	21.1312		37.0337	33.7315	14.5826	42.6807
	3.81282	6.15572	5.61502	3.95557		0.604702	1.65452	2.24294	0.638245		27.5138	16.8104	14.5869	25.0951		43.9685	32.3481	29.5237	45.207
	3.6478	8.09166	5.99109	3.22186		0.944034	1.7732	2.4095	0.535483		25.8767	14.7159	11.6601	21.4377		36.944	17.0881	13.2075	35.0088
	4.66436	5.0489	2.30542	4.27895		0.882676	1.62026	0.210781	0.920674		38.1394	13.1157	12.3958	18.2563		36.0087	24.5678	31.9513	43.0776
	5.34156	4.88612	5.33351	4.85674		1.27318	1.36187	0.947339	1.24114		25.0318	19.5331	19.9854	26.9501		46.803	21.1645	30.9424	32.8568
	4.89276	5.52156	3.37912	3.04494		0.726688	1.23111	0.346513	0.397566		23.1334	16.4654	19.6545	30.8191		47.1371	24.3482	18.6072	34.7167
	4.11274	5.83698	3.49425	5.49586		1.18924	1.53088	0.696711	1.39056		23.7941	15.891	17.0381	27.2658		30.2343	20.3422	14.8806	38.6305
	3.47759	4.46196	5.13076			0.590316	1.36194	0.735156			20.6992	15.9691	18.0678			26.4355	22.9994	28.7329
	5.11056					1.66246					15.6085					16.5656
	E: Relative MERTK fluorescence intensity/lesional macrophage					F: Relative TREM2 fluorescence intensity/lesional macrophage
	Control	LABVF	Control/ll1r1-/-	LABVF/ll1r1-/-		Control	LABVF	Control/ll1r1-/-	LABVF/ll1r1-/-
	1.57747	0.813182	1.10895	0.486056		0.801021	1.10389	1.50442	0.908426
	0.774824	0.349814	0.957363	0.470148		0.784631	0.333616	0.738946	0.448377
	1.10939	0.641131	1.52876	0.875247		1.45798	0.611443	2.01171	0.83472
	1.38913	0.955709	0.905262	2.297		0.386497	1.03477	2.2785	1.21906
	1.50131	0.421411	1.04189	1.60205		0.993642	0.401898	0.478096	1.52787
	0.741197	0.922816	1.63383	0.304579		1.55817	0.880086	0.706877	0.290476
	1.32299	0.470439	0.873691	1.42808		0.833235	0.448656	1.26173	1.36196
	0.569825	0.537976	2.03776	1.02707		1.9434	0.296034	0.54344	0.979509
	0.802256	1.17882	1.21446	1.00625		1.15822	1.12424	0.765108	0.959656
	1.55487	0.906182	1.37409	0.984709		1.31047	0.864222	1.48287	0.29138
	1.35025	0.297542	1.15748	0.187212		1.23832	0.283765	0.800332	0.638073
	0.493112	1.10385	1.08501	0.877779		0.325079	1.05274	1.24188	1.32528
	0.955709	0.308132	2.18893	0.631292		0.605182	0.594525	0.443304	1.51351
	0.634152	0.455581	1.60982	0.618497		1.58824	0.582642	0.750222	0.815085
	0.288978	0.9696	1.50419	1.29655		1.10772	1.05705	1.29138	0.626571
	0.537976	1.46849	0.939664	1.46849		0.210598	0.280215	0.638073	0.440131
	1.41187	0.308132	0.746473			0.987433	0.720402	0.325281
	0.984709	0.455581	0.844594			0.710156
			0.711454

## Sheet: Figure 3
Figure 3
	A: Mac2+ area					A: GFP+Mac2+ area					A: GFP-Mac2+ area					A: GFP+/Mac2+%
	Control	LABVF	Control/ll1r1-/-	LABVF/ll1r1-/-		Control	LABVF	Control/ll1r1-/-	LABVF/ll1r1-/-		Control	LABVF	Control/ll1r1-/-	LABVF/ll1r1-/-		Control	LABVF	Control/ll1r1-/-	LABVF/ll1r1-/-
	6.11985	6.0302	6.58466	6.70283		0.086715	0.222238	0.17307	0.092409		6.03313	5.80796	6.41159	6.61042		1.41695	3.68542	2.62838	1.37866
	4.43939	6.81243	5.17102	5.79088		0.131618	0.1235	0.269582	0.216544		4.30778	6.68893	4.90144	5.57434		2.96477	1.81286	5.21332	3.7394
	4.66879	5.60834	9.64767	4.10392		0.092898	0.555168	0.308953	0.342143		4.57589	5.05317	9.33872	3.76178		1.98977	9.89897	3.20236	8.33698
	5.1582	12.5112	9.26339	6.43059		0.096207	0.627017	0.552992	0.264538		5.062	11.8842	8.7104	6.16605		1.86513	5.01163	5.96965	4.11374
	5.13233	8.97673	7.72042	10.0694		0.186502	0.809233	0.09306	0.025868		4.94583	8.16749	7.62736	10.0435		3.63386	9.01479	1.20538	0.256898
	5.43241	10.8419	6.92957	2.45129		0.2	0.903595	0.30993	0.03083		5.23241	9.9383	6.61964	2.14299		3.68161	8.33429	4.47257	1.25771
	7.96446	5.30852	2.22498	5.62363		0.123121	0.298216	0.025033	0.16855		7.84133	5.0103	2.19995	5.45508		1.54588	5.61769	1.12509	2.99717
	3.23412	9.36784	6.17109	3.84231		0.34352	1.05811	0.393554	0.043114		2.8906	8.30973	5.77754	3.7992		10.6217	11.2952	6.37738	1.12208
	3.13423	5.54575	6.84563	6.81731		0.11241	0.33532	0.167457	0.1018		3.02182	5.21042	6.67817	6.71551		3.58652	6.04644	2.44619	1.49326
	3.98232	8.37184	6.4275	4.68457		0.4563	0.185795	0.079231	0.082811		3.52602	8.18604	6.34827	4.60176		11.4581	2.21929	1.23269	1.76774
	6.8492	5.35503	7.86993	3.31437		0.066379	0.173105	0.361178	0.267141		6.78282	5.18192	7.50875	3.04723		0.96915	3.23257	4.58934	8.06007
	3.62967	5.84603	8.37948	3.68873		0.05872	0.338726	0.385256	0.292847		3.57095	5.50731	7.99423	3.39588		1.61778	5.79412	4.59761	7.93897
	6.43531	6.85746	3.45634	6.75646		0.112095	0.445325	0.2	0.089644		6.32321	6.41213	3.25634	6.66682		1.74187	6.49403	5.78646	1.32679
	5.08235	4.35765	4.14635	3.93131		0.097941	0.53525	0.24	0.163781		4.98441	3.8224	3.90635	3.76752		1.92708	12.283	5.78823	4.16607
	3.93412	8.88318	8.14635	4.26238		0.34523	0.832485	0.32	0.247636		3.58889	8.05069	7.82634	3.78602		8.77527	9.37148	3.92814	5.80981
	8.73412	6.63563	3.57641	7.32963		0.2234	0.52	0.034283	0.058081		8.51072	6.11563	3.54213	7.27155		2.55778	7.83648	0.958586	0.792414
	6.33541	11.2464	3.24552	8.0338		0.150059	0.577884	0.2456	0.324323		6.18535	10.6685	2.99992	7.70948		2.36858	5.13841	7.56735	4.03698
	7.94591	6.714	6.37625			0.193442	0.439921	0.146429			7.75247	6.27408	6.22982			2.43449	6.55229	2.29648
	6.08792					0.142092					5.94583					2.334
	C: NETs area					C: NETs/lesion area%					D: cleaved GSDMD+ cells					E: Cleaved GSDMD+GFP+ cells
	Control	LABVF	Control/ll1r1-/-	LABVF/ll1r1-/-		Control	LABVF	Control/ll1r1-/-	LABVF/ll1r1-/-		Control	LABVF	Control/ll1r1-/-	LABVF/ll1r1-/-
	0.225183	0.164736	0.013617	0.133516		0.514592	0.462347	0.027161	0.409548		0	0	3	1		0	0	3	1
	0.033877	0.381782	0.065595	0.0827		0.096214	0.498691	0.143151	0.263059		3	5	4	0		3	3	2	0
	0.891932	3.84107	0.019928	0.037032		3.06231	8.95131	0.043769	0.080514		0	0	0	0		0	0	0	0
	0.050982	3.64279	0.075227	0.014116		0.139676	7.39969	0.176012	0.021768		4	0	3	0		4	0	3	0
	0.052144	0.590027	0.02574	0.011625		0.201185	0.70027	0.058945	0.017126		0	4	3	5		0	4	3	5
	0.025408	1.35006	0.013119	0.033213		0.06054	2.05873	0.026101	0.048696		0	10	2	3		0	10	2	3
	0.03504	2.32914	0.046166	0.024245		0.098575	5.97031	0.113874	0.081065		3	22	0	0		3	22	0	0
	0.190808	1.39909	0.04135	0.025574		0.503637	1.74176	0.108092	0.048739		2	4	0	0		2	4	0	0
	0.00083	0.986	0.050816	0.006		0.002857	1.83263	0.121906	0.010561		0	6	0	0		0	6	0	0
	0.060946	1.5558	0.009529	0.0107		0.179749	2.39657	0.026245	0.034073		4	3	0	2		4	3	0	2
	0.0097	0.1768	0.001863	0.0155		0.025141	0.424656	0.004607	0.031676		0	2	0	4		0	2	0	4
	0.0089	0.523601	0.003049	0.0137		0.02517	1.02418	0.005676	0.021503		0	3	0	0		0	1	0	0
	0.0022	0.013227	0.001978	0.0185		0.00577	0.021487	0.003523	0.046769		4	8	0	0		4	5	0	0
	0.0181	0.011566	0.002095	0.0184		0.049619	0.014294	0.003497	0.05711		0	6	4	0		0	5	4	0
	0.0024	0.020193	0.003104	0.0054		0.005145	0.039995	0.013464	0.01262		0	0	0	3		0	0	0	2
	0.0101		0.006952	0.0058		0.018908		0.013035	0.011942		0	5	0	0		0	5	0	0
	0.0105			0.0057		0.02146			0.01872		0	5	0			0	5	0
	0.0103					0.025044					1	25	0			1	23	0
	F: Cleaved GSDMD+MPO+ cells					F: Cleaved GSDMD+Mac2+ cells
	Control	LABVF	Control/ll1r1-/-	LABVF/ll1r1-/-		Control	LABVF	Control/ll1r1-/-	LABVF/ll1r1-/-
	0	0	3	1		0	0	0	1
	3	5	4	0		0	2	0	0
	0	0	0	0		0	0	0	0
	4	0	3	0		0	0	1	0
	0	4	2	1		0	2	0	0
	0	10	1	2		0	3	1	0
	2	20	0	0		0	1	0	0
	2	4	0	0		0	2	0	0
	0	5	0	0		0	0	0	0
	3	3	0	2		0	0	0	0
	0	2	0	1		0	0	0	0
	0	1	0	0		0	0	0	0
	1	8	0	0		0	0	0	0
	0	5	1	1		0	0	0	0
	0	0	0	0		0	0	0	0
	0	4	0	0		0	0	0	0
	0	5	0	0		0	0	0	0
	1	23	0	0		0	0	0	0

## Sheet: Figure 4
Figure 4
	A: TUNEL+ Free/Assocated Mac2 ratio				C: lesion area					C: necrotic core area					D: % Cap area					D: % collagen area
	Control	LABVF			Control	LABVF	Control/MertkCR	LABVF/MertkCR		Control	LABVF	Control/MertkCR	LABVF/MertkCR		Control	LABVF	Control/MertkCR	LABVF/MertkCR		Control	LABVF	Control/MertkCR	LABVF/MertkCR
	2	1			5.09077	6.17932	4.60755	4.57089		0.445947	0.81911	0.982395	0.846302		16.7076	23.9839	16.9625	24.8162		20.0511	29.6501	26.7531	28.1896
	0.333	0.667			4.39435	4.90614	4.38246	6.88018		0.934874	0.636289	0.568916	0.948229		16.2848	17.94	22.5712	27.6233		21.9233	39.3229	28.623	25.676
	1	5			4.94153	4.01434	3.89508	4.32966		0.882705	1.06587	0.611077	0.605711		16.3739	21.4882	31.8538	31.3618		30.5124	21.0159	25.0717	47.5284
	0.667	2			3.76122	6.86641	4.86391	3.55938		0.544587	1.45133	0.979513	0.592244		16.8603	14.5744	22.2624	23.3585		23.1688	21.3649	36.8045	54.8045
	0.5	5			4.24185	4.61638	4.4833	4.07444		0.679241	1.14275	0.956107	0.423966		15.2994	9.38291	36.4946	28.6469		44.8046	18.2946	51.9455	48.214
	1	1			4.56296	3.69994	4.29217	5.17969		0.75636	0.515946	0.656366	1.3947		15.2027	13.3125	23.2783	26.8562		35.6409	23.9091	64.6265	31.0891
	1.667	1.5			3.90308	4.4226	4.19573	4.44968		0.827834	0.5429	0.355132	0.730817		24.2974	15.8974	25.6934	17.8105		22.8424	12.0801	30.3651	42.1258
	2	1.4			2.38302	5.96446	3.52283	5.4655		0.63249	1.1431	0.393623	0.606482		26.6652	13.2064	19.8251	23.256		12.871	20.8396	20.3322	33.3414
	1.667	0.714			3.87529	5.77209	3.73596	4.7306		0.570602	1.06357	0.288268	0.507857		18.4024	11.526	18.4749	24.7992		26.3975	15.0487	22.7644	37.1649
	0.5	0.667			3.18742	6.16852	4.34535	3.45318		0.529584	1.45648	0.518101	0.5495		20.9155	14.3469	26.3022	23.2301		23.4938	18.8149	41.592	32.7519
	1	1			4.62495	4.44067	4.35695	3.1042		0.780487	0.693279	1.03387	1.15254		18.9274	14.607	20.9418	24.6507		27.0691	19.448	28.7059	52.5347
	0.5	7			3.78901	4.80912	3.36975	5.87672		0.955768	1.0825	0.466493	0.922682		22.6916	15.9919	23.3647	30.0893		42.2732	27.4183	29.6727	36.1869
	0.333	4			3.75439	7.04619	4.67271	4.40728		0.554892	1.63004	0.751167	0.665249		25.971	10.0633	25.2825	16.9529		23.801	20.9435	38.1858	30.6671
	0.667	3			4.50052	5.24452	3.69229	5.50222		0.984552	1.37376	0.866209	0.869583		23.0158	15.9313	25.2656	26.161		26.3705	13.497	53.7142	50.91
		2.5			4.05042	4.78388	3.42155	8.27867		1.02158	0.503535	0.288789	1.61412		28.005	18.8497	32.5976	15.3334		19.9495	23.7466	34.1952	18.6151
					3.20857	4.60018	5.02729	6.22097		0.913618	1.1326	1.09502	0.776368		21.1706	15.5561	28.5169	18.2702		25.5082	14.4656	44.2632	22.8173
					3.72196	7.83839	4.21465			0.504684	1.51302	0.558423			28.2672	13.1439	34.5476			28.159	20.8314	34.4534
					4.62509	8.40739	5.14506			1.05331	1.67783	1.55767			27.5959	10.3654	29.568			29.0991	17.9237	36.6843
					3.08906	4.56674	3.63166			0.715868	0.806178	0.438705			23.7258	10.2655	41.1527			45.21	25.9326	43.7774
					3.90346		3.63873			0.967704		0.146576			33.2978		36.5297			30.5458		40.307
	E: NETs+/lesion area%
	Control	LABVF	Control/MertkCR	LABVF/MertkCR
	1.20051	3.85451	0.267531	6.57882
	0.219233	5.11197	0.28623	0.039806
	0.305124	1.73206	0.250717	0.203373
	0.231688	5.77744	0.368045	0.056001
	0.448046	0.378301	0.519455	1.13101
	0.356409	3.10818	0.646265	0.028244
	0.228424	7.97031	0.303651	0.052281
	0.12871	1.74176	0.203322	1.06028
	0.263975	1.83263	3.22764	0.053035
	0.234938	2.39657	0.41592	2.20342
	0.270691	0.424656	0.287059	0.046338
	0.422732	1.02418	0.0296727	1.03668
	0.23801	0.021487	0.0381858	0.040881
	0.263705	3.01429	0.537142	2.03603
	0.199495	3.03999	1.0342	0.057788
	0.255082	0.0368045	0.0442632	0.011942
	3.28159	0.0519455	0.344534
	1.29099	0.646265	0.366843
	0.4521	0.303651	0.437774
	1.30546

## Sheet: Figure 5
Figure 5
	A: efferocytosis rate %
		Control					JakVF
	Basal	15.6	12	16.1	11	13.6	12	15	16.6	14.2	13.7
	IL-1β	11	8	7.5	9	12	11	12.6	11.1	10	10.4
	B: Relative MERTK MFI
		Basal				IL-1b
	Control	1.02502	0.974981	1.00269	0.997313	0.805462	0.789419	0.823529	0.825022
	JakVF	1.03037	1.02406	1.39251	1.10451	0.91673	0.927426	0.93192	0.841774
	C: Sol-Mer/MerTK relative to control
	C	V	C	V	C	V	C	V
	0.92585	0.939411	1.14661	1.12285	1.41582	2.20902	0.707204	0.543507
	0.859756	1.38215	0.945458	0.649631	1.69654	1.47337	0.513904	1.42244
	1.21439	1.07686	1.08777	1.03317	1.54112	1.80198	1.17328	0.69928
	1	1.2	1.18	0.78	2.1	2.1	0.78	1.75
	0.9	1.4	1.02	1.21	1.08	3.2	1.21	1.42
	1.1	0.68	0.98	1.35	1.21	2.68	1.34	0.78

## Sheet: Figure 6
Figure 6
	B: Lesion area
		Ctrl																LAB VF
	IgG	4.34939	5.55013	4.81756	4.91099	6.29185	3.32493	2.60931	4.35402	3.74937	3.01399	4.1468	5.02948	4.53483	4.02506			4.00545	5.85707	4.39387	4.91918	5.03957	5.12138	8.69601	5.21931	4.58897	4.373	4.4387	6.31926	9.77392	7.79901
	4D9	4.8792	3.01441	4.10937	6.28346	4.09008	3.36735	5.61134	3.01506	3.93389	7.12934	4.00814	4.55998	5.50948	4.02256	3.43683		4.70853	5.29552	5.52598	5.22428	4.45138	7.18335	6.90647	6.29583	6.1011	6.7423	6.613	5.03128	5.69165	5.40792	5.78013	5.57312
	B: necrotic core area
		Ctrl																LAB VF
	IgG	1.01665	1.69628	1.37479	1.28728	1.82304	0.995503	0.359554	1.19313	0.951678	0.739395	1.11112	1.03175	1.18662	1.04775			0.792771	1.91144	1.4449	1.37971	1.32934	1.56818	3.27404	1.96299	1.3881	1.34233	0.934035	1.39908	3.86159	3.50231
	4D9	1.09966	0.669628	1.43575	2.22382	1.34936	1.32294	1.76668	0.733621	0.626655	2.28983	0.418768	1.06108	1.24823	0.832097	0.52343		1.41804	1.64811	1.05786	1.30525	1.03269	0.958743	2.06385	1.3931	1.71059	1.57474	2.92973	1.92178	1.58051	1.23874	0.970231	1.04957
	C: TUNEL+ cells
		Ctrl																LAB VF
	IgG	8	6	6	9	12	2	7	10	20	3	11	11	7	6			7	26	16	23	9	15	18	21	13	8	11	15	17	34
	4D9	5	4	5	11	17	15	16	6	9	6	5	4	7	8			7	5	5	7	5	9	29	17	9	24	14	6	3	6	5	19
	C: Efferocytosis in lesion
		Ctrl																LAB VF
	IgG	0.6	0.5	0.5	2	0.714286	0.166667	0.25	0.333333	0.5	1.2	0.571429	0.4	0.5				1.33333	1.6	3	0.533333	1.25	0.363636	1.57143	2.5	2.25	1.33333	0.375	1.14286	3.25	1.26667
	4D9	0.25	0.333333	0.666667	0.833333	0.7	0.5	0.6	0.5	0.5	0.5	0.25	1	0.4	0.333333			0.4	0.666667	0.25	1.33333	1.5	0.5	2.22222	0.416667	0.5	0.5	0.555556	2	1.5	1.5	0.666667	0.357143
	D: Cap area %
		Ctrl																LAB VF
	IgG	11.7424	24.2241	24.1214	12.5432	18.4778	10.2998	15.0354	14.9455	19.1164	17.2191	26.7155	20.7249	14.1617	20.6623			11.2528	9.08786	12.2873	13.6273	15.176	9.65798	8.8316	12.4126	7.08727	9.62716	14.149	15.2367	7.20653	10.5562
	4D9	14.5614	22.257	24.0652	20.0148	22.3805	24.6737	21.3484	27.3821	23.1084	28.628	23.9763	26.0708	25.2978	24.1216	22.0958		20.6854	16.0069	13.4187	13.2006	19.8541	22.5002	18.4867	21.159	15.2624	22.3436	27.9205	20.1203	19.0327	19.2686	33.8902	22.725
	E: Relatice Decorin fluorescence density/lesion area
		Ctrl																LAB VF
	IgG	0.815059	0.891164	0.427318	0.94179	1.08749	0.757007	1.42563	0.756689	0.927504	0.994707	1.14464	1.18285	1.64815				0.900368	0.50733	1.0405	0.926046	1.06697	0.938155	0.593168	0.741621	0.766576	1.08074	0.936011	0.570185	0.821104	0.733745
	4D9	1.76605	1.40484	1.66627	1.78203	2.0067	0.716823	2.11723	0.559526	1.7447	1.35804	1.44597	1.72556					1.87341	2.16021	1.90043	1.22543	0.872123	1.31421	1.46491	1.29097	0.494076	1.42636	1.20879	2.0067
	F: Relative a-SMA area
		Ctrl																LAB VF
	IgG	1.3379	0.948813	0.664028	0.970432	1.01633	1.11438	0.726745	1.22138	0.884908	0.640746	1.36776	1.28691	0.792885	1.02679			0.646242	0.394206	0.660237	0.791236	0.569127	0.952282	0.429497	1.34689	0.799852	0.401539	0.519769	0.775379	0.788748	0.869616
	4D9	0.842942	0.379445	0.675563	1.12515	2.41158	0.702102	0.863955	1.12234	2.51984	1.18647	1.46774	1.72078	1.19796				1.61619	0.943207	1.20073	1.13507	0.586308	1.66491	0.845684	1.37117	1.64468	1.14965	1.85992	2.27958	1.24981	1.33743

## Sheet: Figure 7
Figure 7
	A: Relative mRNA levels
		Ctrl						LAB VF						Ctrl+4D9						VF+4D9
	Tgfb1	1.295	0.833386	0.889825	0.606908	0.978758	1.39612	1.13551	1.18789	0.639702	0.34597	0.328546	0.560813	1.75437	0.829667	1.04654	1.36794	1.22102	1.7371	1.2758	1.2544	1.16505	1.45313	1.01328	1.39618
	Tgfb2	1.08295	0.804495	1.52597	0.874211	0.90381	0.808559	0.804024	0.886283	1.19112	0.863015	0.487724	1.94475	1.46227	1.7298	1.28897	0.999466	1.02139	1.16583	0.918212	1.71153	1.53223	1.05018	1.14333	1.2111
	Tgfb3	1.03231	0.848222	0.95669	0.533698	1.30051	1.32857	1.14987	1.08761	0.818073	0.374423	0.908021	0.908098	1.273	1.46274	2.16381	0.847722	1.45711	2.22956	1.66644	1.12598	1.20117	1.81554	1.46466	1.73244
	Ltbp1	1.11592	0.757498	1.13278	0.508937	1.26561	1.21925	1.0194	1.23013	0.645833	0.306497	0.780415	0.916975	1.39242	1.50971	1.19792	0.9782	1.38093	1.03873	1.36035	1.35638	1.24267	0.810355	1.44645	1.1889
	Ltbp2	0.946729	0.91351	0.935804	1.01588	0.851291	1.13679	0.683658	0.83167	1.19439	1.27761	0.705494	1.2754	1.37642	0.835685	1.78624	0.517706	0.993878	1.73328	0.984549	1.88676	1.34113	0.947313	2.51279	0.854407
	Ltbp3	1.71895	0.994562	1.01597	0.700901	0.437472	1.13214	1.40153	0.962785	0.789154	0.514153	0.445867	0.930179	1.99713	1.28906	1.77294	0.857593	1.27654	1.51946	1.5152	1.76656	2.48816	0.887585	0.579763	1.38453
	Ltbp4	1.39677	0.902665	1.1119	0.61882	0.68781	1.28203	1.32347	1.45522	0.774439	0.428785	0.339189	0.953462	1.55692	1.54286	1.98751	1.90553	1.41742	1.99917	1.79396	1.99731	1.68288	0.819244	1.5278	1.29871
	Pdgfb	1.24999	0.678706	0.942382	0.874837	1.08555	1.16854	0.783979	0.878364	0.566372	0.588357	0.497828	0.543044	1.76758	3.67042	1.8072	2.65089	1.47744	1.90282	1.99218	2.98086	3.15137	4.04683	2.64724	2.75105
	Timp1	0.745695	1.19232	0.678792	1.38024	0.964914	1.03804	0.5575	0.733514	0.702	1.28861	0.970278	1.0293	0.794734	0.906921	1.08492	0.913542	1.21549	1.53551	1.16679	1.44116	0.879771	0.620468	1.42058	0.978118
	Timp2	0.809578	0.71752	0.970134	0.971497	1.12778	1.40349	0.932942	1.472	0.800854	1.02876	0.943334	1.18847	1.00424	0.789817	1.05229	0.633837	0.909289	0.914005	0.936034	0.883555	0.981378	1.46978	1.4072	1.33199
	Mmp7	1.58215	1.09681	0.734505	1.13285	0.243096	1.21059	1.27544	0.471892	0.224057	0.268232	0.396974	1.09862	0.956863	2.61279	2.25838	1.94105	1.69405	1.23918	1.098	1.16016	0.885763	1.13468	1.75197	1.311
	Mmp9	0.492561	0.467574	1.08793	1.46307	0.974734	1.51413	1.16887	0.539024	0.809773	0.335158	0.679071	1.23954	1.13997	1.55531	1.30539	0.883365	0.948309	0.946341	0.291449	0.625682	0.806325	1.20041	0.690547	1.45343
	Fgf12	1.02162		1.27247	0.294079	1.2642	1.14763	1.31281	0.551409	1.24787	1.68809	1.38307	2.00909	1.04051	0.726636	0.833129	0.595422	0.412759	0.204107	0.954585	0.92682	0.914503	1.00157	1.0037	1.55062
	PAI-1	0.586506	0.915773	1.49474	0.539579	1.27021	1.19319	1.25063	1.32919	1.50622	2.17009	1.39139	2.47981	1.15745	1.13546	0.977933	0.709815	1.45296	0.939324	0.963935	1.43342	0.665567	1.9019	2.57914	1.99034
	B: Relatice PDGFB fluorence intensity/leisonal TREM2+macrophage
		Ctrl																LAB VF
	IgG	1.20896	0.356121	0.407967	0.676682	0.745331	1.61844	0.850382	0.982926	1.72158	1.65598	0.539681	1.15202	1.08392				0.514348	1.2017	1.0248	0.56142	0.697087	0.468702	0.55351	0.673691	0.338204	0.437786	0.653078	1.00125	0.732451
	4D9	2.31285	2.62871	1.80648	4.46275	2.91369	2.74696	2.82861	1.71703	1.89062	3.24477	1.99866	2.47247	2.89872	2.01801	1.51708		3.56909	2.52369	3.15955	3.21816	2.86653	2.78901	3.23212	3.2444	4.06922	4.15543	2.77052	1.93663	3.13311	3.21611	1.317
	C: ReLative PDGFRa fluorence intensity/lesion area
		Ctrl																LAB VF
	IgG	0.642468	1.07928	1.55769	0.116416	1.68954	1.53488	0.459289	0.795453	0.195257	1.99148	0.920927	0.356629	1.66069				0.684069	0.750832	1.57078	0.249942	1.67075	0.923611	0.663269	0.407959	0.362332	0.884023	1.86467	2.84162	0.775323
	4D9	1.43423	2.35985	1.23092	2.52928	1.61473	2.14212	0.277452	0.910527	1.40001	1.72577	4.33557	3.13316	1.74389	1.75563			1.45168	1.95894	1.11249	0.924617	2.82183	2.13776	2.8953	3.81858	1.88681	0.374074	1.5946	2.4444	1.6466	1.14504	2.35415
	F: TREM2 vs. PDGFB
	Sample ID	# Sample 1	# Sample 2	# Sample 3	# Sample 4	# Sample 5	# Sample 6	# Sample 7	# Sample 8	# Sample 9	# Sample 10	# Sample 11	# Sample 12	# Sample 13	# Sample 14	# Sample 15	# Sample 16	# Sample 17	# Sample 18	# Sample 19	# Sample 20	# Sample 21	# Sample 22	# Sample 23	# Sample 24	# Sample 25	# Sample 26	# Sample 27	# Sample 28	# Sample 29	# Sample 30	# Sample 31	# Sample 32	# Sample 33	# Sample 34	# Sample 35	# Sample 36	# Sample 37	# Sample 38	# Sample 39	# Sample 40	# Sample 41	# Sample 42	# Sample 43	# Sample 44	# Sample 45	# Sample 46	# Sample 47	# Sample 48
	PDGFB	542377	305861	56138	456818	556883	26194	537815	429465	673109	585849	532832	369475	279946	529866	438653	553586	493291	405572	52669	48879	565841	396417	551429	278338	528738	437647	52623	567906	541998	563755	541816	523848	560483	282391	51407	482696	39364	421181	609496	525298	620584	501552	643222	572146	511666	56633	527909	64974
	TREM2	469186	311076	605516	450045	837168	34893	88745	438667	757504	666633	769331	460152	331291	581344	463018	462799	582426	408324	607409	48068	660621	461049	635193	51835	638051	380399	621298	710398	683983	572152	645586	674703	59377	267952	814481	55188	527143	451277	826564	61823	623066	734798	630455	630259	660508	624711	821899	62459
[truncated: 155 more columns]

## Sheet: Supplemental Figure 1
Supplemental Figure 1
	A: GFP-WBC%
		control							LABVF
	0	3.01946	2.44139	3.31788	1.91525	1.24575	1.18068	3.31073	1.73883	5.42735	3.17143	1.21681	2.48948	2.57208
	4	2.44812	4.38256	3.37736	0.536097	4.65974	1.43748		3.16942	4.33264	2.47089
	8	3.18084	2.14968	3.76759	3.97083	3.86106	5.12654	1.13409	2.19561	3.97039	4.66278	4.41871	2.57787
	12	3.43554	3.82985	6.43524	3.50171	1.16947	2.73196	3.05419	3.28597	4.1055	4.37158	2.07573	1.52632	4.98606	3.39711
	16	2.89917	3.23263	4.23045	2.81119	3.66667	2.93841		3.56716	2.4308	1.13835	1.94766	5.13771	4.34496	3.97727
	B: Neutrophils % in WBC			ly6Chi monocyte % in WBC			Ly6C monocyte in WBC			C. Relative Il-1b mRNA level
	Control	LABVF		Control	LABVF		Control	LABVF			Ctrl					VF
	16.9361	12.2725		4.57384	4.05135		5.9212	3.01456		GFP+	1.28682	1.07797	1.24778	0.662878	0.724558	1.65073	2.08218	1.66137	1.31765	1.38776
	16.9409	13.9954		3.73868	4.62823		9.42002	6.84576		GFP-	1.36254	0.550708	1.08675			4.11617	5.8198	4.0971
	20.9446	25.8878		5.93087	10.5632		5.6088	6.70101
	10.2172	16.7669		5.28721	4.07754		4.26589	4.35161
	13.5901	13.0678		4.58474	5.62648		2.39238	5.40258
	29.3975	15.3554		3.97522	6.99105		4.15862	5.72828
	18.4596	14.4167		4.56059	4.04421		8.11523	6.08596
	14.7008	13.6116		4.19264	7.38255		4.54215	7.24518
	10.6731	15.3345		6.00669	5.52463		6.05749	6.5949
	21.1598	15.5256		5.77058	3.11776		6.20901	6.76849
	13.582	17.5319		6.03577	4.08206		7.62725	4.17626
	14.5298	18.4775		3.71627	5.23904		4.60286	5.38404
	22.1597	28.4575		4.7276	4.74468		3.43005	9.60406
	19.8235	19.5003		5.0005	4.50985		4.91179	10.5346
	D: Relative mRNA level
		Ctrl						LAB VF
	Tnf-α	1.23576	0.395708	1.07216	1.35956	1.28855	0.648267	1.00877	0.923237	0.975935	1.3547	1.14282	1.42238
	Il-6	1.08889	0.595729	1.14245	0.666599	0.585556	1.92077	0.820313	5.21504	3.74879	1.04259	1.5003	3.21107
	Ifn-γ	2.44357	0.346936	0.7321	0.083222	0.400361	1.99381	0.967526	2.07194	3.22043	1.38282	1.13631	1.21019
	Ifn-b	1.37913	0.118693	0.534701	2.44509	0.326652	1.19573	1.0708	0.97619	1.64946	0.292193	2.5592	0.867637
	Il-1α	0.373883	1.0358	0.752949	1.02614	1.13463	1.6766	1.50164	2.11169	1.04775	0.748434	1.49975	1.14937
	Ccl2	1.60727	0.680819	0.990699	1.06934	0.85266	0.799217	1.20717	1.04148	1.30141	1.2404	1.23776	0.989044
	Ccl3	0.832231	0.788545	1.52693	0.904945	0.844103	1.10324	0.22841	0.661403	1.72232	1.47426	1.51875	1.43457
	Ccl4	1.23805	0.682864	1.15546	1.45182	1.10449	0.367315	1.1897	1.13249	1.14569	1.25028	1.72656	1.30766
	Ccl5	0.647511	2.42738	0.443	0.739008	1.045	0.698102	1.28188	0.93087	0.243124	0.433911	0.47168	0.525871
	ll-18	0.358387	0.900172	0.92017	0.988114	1.40133	1.43183	1.60281	0.88458	0.785931	0.926067	0.992601	1.72662
	Il-10	1.0139	0.544461	1.00826	1.098	1.11537	1.22002	0.430127	1.50791	0.442043	1.12339	1.13847	2.25515
	E: Relative IL-6 fluorescence intensity/leison area					F: Relative TNFa fluorescence intensity/leison area					G: Relative IFNr fluorescence intensity/leison area
	Control	LABVF				Control	LABVF				Control	LABVF
	1.24316	3.08271				0.435802	1.10129				0.268323	0.852459
	1.52697	3.2644				0.939609	1.02116				1.58204	0.673614
	0.667389	0.875037				1.22815	0.364917				0.469532	0.707841
	0.612839	1.05374				0.64259	1.5668				0.491286	1.66996
	0.968363	0.979346				0.992714	0.866928				0.301629	0.935
	0.897722	1.90558				1.01233	1.1186				1.48142	1.26615
	0.725436	1.7352				0.961177	0.586499				1.11229	0.943899
	0.760135	3.87532				0.783963	1.31075				0.867498	1.21644
	0.517185	1.44309				1.52781	0.759333				0.75934	0.740177
	1.30559	1.55925				0.997786	0.66696				1.3542	1.05729
	0.62117	1.09621				1.10877	0.985182				1.07679	1.50022
	2.20723	1.23779				0.569302	1.23565				1.46114	1.40231
	1.18998	0.879372										1.73565
		1.11865

## Sheet: Supplemental Figure 2
Supplemental Figure 2
	A: WBC					RBC					platelet					GFP+WBC %
	Control	LABVF	Control/ll1r1-/-	LABVF/ll1r1-/-		Control	LABVF	Control/ll1r1-/-	LABVF/ll1r1-/-		Control	LABVF	Control/ll1r1-/-	LABVF/ll1r1-/-		Control	LABVF	Control/ll1r1-/-	LABVF/ll1r1-/-
	18.315	13.815	13.83	9.84		8.46	7.73	9.14	7.73		438	427	438	493		4.10537	3.95877	2.10702	3.43884
	5.445	11.085	14.4	11.61		8.82	10.3	8.64	7.87		397		427	411		4.21205	2.10572	2.98342	1.56942
	11.34	14.76	10.95	17.04		9.14	9.46	8.83	7.83		423	361	379	564		4.55345	3.52209	3.12252	2.66371
	13.155	11.115	7.35	13.695		9.43	8.61	9.09	7.64		427	419	361	382		2.93437	2.5652	2.26037	2.03313
	13.485	10.41	10.41	4.335		8.62	9.9	8.29	8.83		468		385	269		2.59524	3.4405	3.44877	1.32124
	7.44	8.715	12.39	9.375		9.83	8.29	7.92	11.41		427	471	446	504		5.25458	3.09661	2.1246	2.99734
	17.28	5.34	9.105	5.97		7.74	8.48	7.72	7.61		294	236	650	427		4.97634	3.4885	2.39752	2.19752
	13.665	10.05	7.605	13.56		8.52	7.74	8.59	10.49		489		397	364		2.71363	2.83984	2.23964	1.44943
	7.2	13.17	9.945	10.785		7.9	9.14	8.52	7.98		490	529	350	396		1.92061	5.69738	2.16747	2.18544
	15.915	8.505	9.33	18.24		8.92	10.26	8.63	8.97		282	250	488	583		2.94963	4.68877	1.90497	2.22258
	15.615	6.96	12.3	10.59		9.26	8.43	10.02	8.36		402	514	438	510		2.59212	2.55765	2.10702	3.52553
	5.865	17.79	18.405	6.42		9.29	8.84	8.42	10.39		231	376	308	448		2.39274	1.92308	2.41395	4.63386
	12.405	11.1	5.895	12.21		8.5	9.97	9.09	11.55		271	471	683			2.23277	2.8472	1.91938	3.17537
	12.27	12.945	7.125	10.62		10.09	12.06	7.71	7.84		238	350	370	404		1.83705	2.8854	3.04143	2.35688
	14.55	6.975	5.91	9.615		8.4	9.59	8.67	8.08		433	439	626	500		2.81446	3.22899	3.35942	2.16753
	8.91	16.56	11.775	15.585		8.71	11.7	8.56	9.16		555	641	369	282		2.71487	3.07903	1.81556	4.0149
	10.02	17.895	8.145	17.145		8.21	8.95	7.88	9		444	363	443	293		3.10135	2.32566	2.98539	1.95575
	13.635	12.33	17.175	14.25		7.51	8.51	8.41	9.06		290	294	245	297		1.99354	2.50846	3.45545	1.80326
	10.5	18.645	7.92			9.2	8.57	8.29			295	215	369			2.14113	4.19139	2.49598
	12.3					7.34					154					3.22484
	C: Body weight					Spleen/Body weight					Liver Body weight
	Control	LABVF	Control/ll1r1-/-	LABVF/ll1r1-/-		Control	LABVF	Control/ll1r1-/-	LABVF/ll1r1-/-		Control	LABVF	Control/ll1r1-/-	LABVF/ll1r1-/-
	21.45	30.19	25.8	26.5			0.331236	0.348837	0.415094		4.10256	4.80291	4.84496	4.22642
	31.03	26.7	34.4	26.24		0.51563	0.730337	0.436047	0.533537		5.73638	4.49438	6.39535	4.19207
	28.1	32.6	26.38	27.88		0.533808	0.552147	0.679075	0.394548		6.51246	6.31902	4.5489	4.66284
	27.95	23.17	23.4	32		0.608229	0.516185	0.491453	0.5625		3.86404	4.14329	4.95726	6.03125
	29.27	28.7	28.4	21.78		0.495388	0.662021	0.422535	0.325987		4.88555	5.67944	4.15493	3.44353
	26.3	23.21	27.7	36.36		0.418251	0.775528	0.649819	0.962596		4.25856	4.30849	4.40433	6.79318
	27.1	27.79	21.99	23.76		0.442804	0.503778	0.545703	1.0468		4.90775	5.32566	4.32015	4.46128
	27.78	25.87	24.8	33.11		0.575954	0.657132	0.524194	0.332226		4.49964	4.52261	4.55645	4.13772
	27.58	24.61	35.19	28.75		0.580131	0.528241	0.483092	0.382609		4.09717	5.07924	3.83632	4.41739
	25.92	34.87	31.31	26.05		0.655864	0.602237	0.583264	0.422265		4.39815	6.39518	3.89652	5.48944
	28.87	26.31	26.79	26.73		0.762037	0.646142	0.573274	0.505051		4.15656	4.29494	5.78574	5.98578
	27.23	23.46	30.87	19.53		0.569225	0.468883	0.485909	0.996928		4.26001	5.20034	4.17881	4.86431
	28.3	27	24.01	27.97		0.618375	1.03704	0.416493	0.429031		4.20495	4.7037	4.28988	5.82767
	32.53	25.49	28.76	31.46		0.584076	0.784621	0.417246	0.508582		4.15002	5.10004	6.71071	5.78512
	23.95	22.5	29.07	26.94		0.45929	1.04444	0.309598	0.81663		4.38413	3.77778	5.33196	5.41945
	26.19	30.68	28.25	25.42		0.477281	0.623859	0.618584	0.354052		4.96373	5.9322	5.9823	3.57986
	22.95	31.47	33.19	24.52		0.740741	0.985065	0.451943	0.631321		4.22658	4.76644	7.53239	4.48613
	28.78	31.37	27.01	19.43		0.590688	0.828817	0.296187	0.911477		6.94927	6.8218	7.70085	6.27895
	27.24	26.42	32.33			0.660793	0.605602	0.433034			6.09398	5.37472	6.61924
	28.51					0.596282					5.15609

## Sheet: Supplemental Figure 3
Supplemental Figure 3
	A: WBC					A: RBC					A: platelet					B: GFP+WBC					C: Spleen/Body weight %
	Control	LABVF	Control/MertkCR	LABVF/MertkCR		Control	LABVF	Control/MertkCR	LABVF/MertkCR		Control	LABVF	Control/MertkCR	LABVF/MertkCR		Control	LABVF	Control/MertkCR	LABVF/MertkCR		Control	LABVF	Control/MertkCR	LABVF/MertkCR
	14.24	4.35	9.27	17.535		8.34	8.62	8.29	8.62		496	445	495	503		1.81605	1.6376	4.47278	1.55327		0.345178	0.337793	0.482668	0.331675
	9.68	10.005	16.05	16.335		7.96	8.36	8.46	7.93		346	282	428	329		4.31944	1.42843	4.21744	4.43542		0.402407	0.361634	0.337119	0.35034
	11.41	13.785	23.43	18.21		8.48	7.41	8.35	8.74		350	426	430	653		5.37977	5.78697	6.40003	5.01527		0.368047	0.368016	0.573328	0.597806
	15.87	12.27	20.145	13.335		7.82	13.35	8.3	7.01		324	573	461	398		1.15445	2.03725	3.96262	4.06146		0.42726	0.571429	0.360269	0.525244
	12.94	13.08	15.405	21.51		8.34	7.91	8.78	13.42		497	338	300	417		2.01017	5.99645	2.32215	1.71163		0.261519	0.846061	0.50854	0.488
	6.31	10.44	13.05	12.18		7.3	6.98	7.43	7.69		211	408	627	431		3.48079	3.9865	5.21066	6.02059		0.421156	0.538462	0.458015	0.254545
	10.74	13.02	11.205	9.255		7.74	7.4	8.93	11.7		336	294	514	299		4.8518	3.26384	2.81963	4.33868		0.473217	0.399174	0.685185	0.615493
	8.28	12.105	13.23	9.39		7.47	6.54	7.71	9.27		326	329	628	484		1.3278	0.403769	5.97979	1.71833		0.361022	0.390698	0.320271	0.647549
	11.24	13.77	11.46	15.885		8.77	8.59	7.55	7.99		452	521	506	264		2.78526	5.90769	2.95508	6.05839		0.480549	0.287704	0.45977	0.332091
	11.11	19.41	18.3	12.93		8.47	6.9	7.69	8.27		320	333	493	438		6.66667	4.82187	1.44259	2.51775		0.386018	0.783708	0.317367	0.554785
	14.91	14.745	12.51	14.34		6.46	7.9	7.78	14.39		350	283	520	635		1.77431	3.12751	6.49669	2.14706		0.285714	0.479111	0.285987	0.683845
	14.19	16.485	19.11	12.66		6.65	7.75	7.59	7.79		286	318	448	191		1.4433	1.94518	3.17868	1.19215		0.421928	0.246154	0.363771	0.492661
	12.99	13.965	15.9	16.59		7.81	6.75	7.76	8.19		359	339	435	448		3.29557	1.8964	1.80296	2.2309		0.230769	0.459854	0.256184	0.386961
	12.53	17.835	13.935	12.39		8.37	7.57	6.62	8.47		309	323	262	259		5.94421	3.79451	1.07744	3.58038		0.411867	0.564011	0.469925	0.506405
	18.7	28.845	12.345	14.67		7.59	12.15	8.42	11.4		310	309	392	229		4.03414	1.12853	3.347			0.485479	0.26406	0.479821	0.341223
	13.09	14.355	15.525	34.545		7.97	8.71	7.96	11.98		418	394	460	208		0.752909	3.5514	6.37793			0.295443	0.459854	0.351732	0.521173
	16.87	18.645	17.205			7.74	10.12	7.98			300	278	485			2.81663	3.55643	1.95808			0.340948	0.301107	0.380749
	12.72	20.22	11.805			7.9	8.56	7.47			495	287	454								0.354296	0.396114	0.295203
	12.13		11.31			7.74	8.19	7.6			317	308	415								0.303514	0.406504	0.582698
	14.91					7.35		8.33			242		633								0.255754
	D: MERTK MFI in F4/80
		Ctrl					VF
	Basal	0.89316	0.995551	1.01661	0.967194	1.12749	0.955056	0.950068	0.925244	1.10032	1.06932
	IL-6	0.901195	0.971116	1.00219	0.877888	1.07988	0.934263	0.962151	0.983068	0.962151	1.01096
	IFN-γ	0.920668	0.91897	0.907594	1.05498	1.04989	0.960247	0.928748	0.912535	0.933689	1.06972
	IL-1α	1.00302	1.02917	0.983156	1.09879	1.07213	1.02822	0.946505	0.868233	1.06848	1.0325
	E: p-38/P38
		Ctrl			Jak2VF
	Basal	0.830194	0.984407	1.1854	1.0481	1.08876	0.905607
	IL1β	13.8909	15.4873	13.8261	15.4039	19.9832	20.5811

[truncated: 2 more sheets: Supplemental Figure 4, Supplemental Figure 6]
